# Supplementary material for: PDLCs and EPCs Co-Cultured on Ta Discs: A Golden Fleece for “Compromised” Osseointegration
Source: Int J Mol Sci. 2021 Apr 26;22(9):4486. doi: 10.3390/ijms22094486 (PMC8123461; doi:10.3390/ijms22094486)
Supplement: Supplementary file 1 [file ijms-22-04486-s001.zip]

Archive with 1 entries (1 files):
- ijms-1167287-supplementary.pdf
